# Supplementary material for: Comparison of the Mediterranean Diet and Other Therapeutic Strategies in Metabolic Syndrome: A Systematic Review and Meta-Analysis
Source: Int J Mol Sci. 2025 Jun 19;26(12):5887. doi: 10.3390/ijms26125887 (PMC12192665; doi:10.3390/ijms26125887)
Supplement: Supplementary file 1 [file ijms-26-05887-s001.zip]

Archive with 2 entries (2 files):
- ijms-3657148-supplementary-figure.pdf
- ijms-3657148-supplementary-table.pdf
